# Supplementary material for: Understanding the Experience of Service Users in an Integrated Care Programme for Obesity and Mental Health: A Qualitative Investigation of Total Wellbeing Luton
Source: Int J Environ Res Public Health. 2022 Jan 12;19(2):817. doi: 10.3390/ijerph19020817 (PMC8775803; doi:10.3390/ijerph19020817)
Supplement: Supplementary file 1 [file ijerph-19-00817-s001.zip]

Archive with 2 entries (2 files):
- Supplementary information S1 Interview schedule for service users.pdf
- Supplementary information S2 Summary of qualitative themes.pdf
